# Supplementary material for: The Effect of Nutrition on Aging—A Systematic Review Focusing on Aging-Related Biomarkers
Source: Nutrients. 2022 Jan 27;14(3):554. doi: 10.3390/nu14030554 (PMC8838212; doi:10.3390/nu14030554)
Supplement: Supplementary file 1 [file nutrients-14-00554-s001.zip]

Archive with 1 entries (1 files):
- nutrients-1547299-supplementary.pdf
